# Supplementary material for: The Socioeconomic Impact of Diseases of Working Equids in Low and Middle-Income Countries: A Critical Review
Source: Animals (Basel). 2023 Dec 15;13(24):3865. doi: 10.3390/ani13243865 (PMC10741040; doi:10.3390/ani13243865)
Supplement: Supplementary file 1 [file animals-13-03865-s001.zip]

Archive with 2 entries (2 files):
- animals-2679331-supplementary/Supplementary material S1.pdf
- animals-2679331-supplementary/Supplementary material S2.pdf
